# Supplementary material for: Predicting transcriptional responses to heat and drought stress from genomic features using a machine learning approach in rice
Source: Front Plant Sci. 2023 Jul 17;14:1212073. doi: 10.3389/fpls.2023.1212073 (PMC10390317; doi:10.3389/fpls.2023.1212073)
Supplement: Supplementary file 1 [file DataSheet_1.zip]

Archive with 2 entries (2 files):
- Supplementary Figures (2).PDF
- Supplementary Table.csv
