# Supplementary material for: Predicting transcriptional responses to heat and drought stress from genomic features using a machine learning approach in rice
Source: Front Plant Sci. 2023 Jul 17;14:1212073. doi: 10.3389/fpls.2023.1212073 (PMC10390317; doi:10.3389/fpls.2023.1212073)
Supplement: Supplementary file 1 [file DataSheet_1.zip › Supplementary Table.csv]

Motif	Motif_importance	Abiotic_stress	Feature_space	TF_family	Ncorr
GGCGGA	-0.947	Drought	pCREs	AP2	0.583
GAGGAGA	-0.832	Drought	pCREs	SBP	0.505
CTCCGC	-0.818	Drought	pCREs	AP2	0.702
CGGCGGA	-0.731	Drought	pCREs	AP2	0.658
CCCCTC	-0.715	Drought	pCREs	TCP	0.53
CGATCG	0.406	Drought	pCREs	GATA	0.622
AGCTAC	0.406	Drought	pCREs	MYB_SANT	0.583
ATATAG	0.42	Drought	pCREs	TBP	0.605
ATTTATA	0.455	Drought	pCREs	TBP	0.85
ATCGAT	0.462	Drought	pCREs	GATA	0.477
AATTAAT	0.467	Drought	pCREs	AT_HOOK	0.761
ATAAATA	0.486	Drought	pCREs	TBP	0.822
TATATA	0.497	Drought	pCREs	TBP	0.67
ATATAT	0.499	Drought	pCREs	TBP	0.712
CTTGCA	0.523	Drought	pCREs	BHLH	0.536
CTATAA	0.53	Drought	pCREs	HSF	0.721
GATCGA	0.532	Drought	pCREs	GATA	0.651
ATTTATAG	0.54	Drought	pCREs	TBP	0.756
CTAGCTA	0.553	Drought	pCREs	MYB_SANT	0.519
GCTAGC	0.606	Drought	pCREs	BZIP	0.401
AGCTAGC	0.61	Drought	pCREs	BZIP	0.492
AGCTAG	0.7	Drought	pCREs	MYB_SANT	0.553
TAGCTA	0.732	Drought	pCREs	MYB_SANT	0.583
CTATAAA	0.743	Drought	pCREs	TBP	0.677
ATTAAT	0.773	Drought	pCREs	AT_HOOK	0.636
TAATTAA	0.877	Drought	pCREs	HOMEODOMAIN	0.636
TATAAATA	0.885	Drought	pCREs	TBP	0.937
CATGCA	0.964	Drought	pCREs	NAC_NAM	0.538
AATTAA	0.969	Drought	pCREs	AT_HOOK	0.64
TATAAA	1	Drought	pCREs	TBP	0.729
ERF_M00848	-0.423	Drought	TFBSs
TCP_M02503	-0.362	Drought	TFBSs
C2H2_M00860	-0.351	Drought	TFBSs
C2H2_M01856	-0.297	Drought	TFBSs
GeBP_M02494	-0.281	Drought	TFBSs
bZIP_M01162	0.119	Drought	TFBSs
MYB_related_M07139	0.123	Drought	TFBSs
MYB_related_M00879	0.128	Drought	TFBSs
MYB_M02303	0.138	Drought	TFBSs
MYB_related_M07101	0.138	Drought	TFBSs
MYB_related_M06997	0.143	Drought	TFBSs
HSF_M00868	0.143	Drought	TFBSs
MYB_M07106	0.145	Drought	TFBSs
E2F/DP_M01966	0.148	Drought	TFBSs
NAC_M00979	0.148	Drought	TFBSs
MYB_M01072	0.151	Drought	TFBSs
MYB_M07060	0.152	Drought	TFBSs
MYB_related_M07009	0.158	Drought	TFBSs
MYB_related_M07118	0.158	Drought	TFBSs
MYB_related_M01079	0.161	Drought	TFBSs
MYB_M07020	0.181	Drought	TFBSs
G2-like_M02308	0.193	Drought	TFBSs
C2H2_M06817	0.201	Drought	TFBSs
HD-ZIP_M01065	0.225	Drought	TFBSs
MYB_related_M07071	0.229	Drought	TFBSs
MYB_related_M07128	0.23	Drought	TFBSs
MYB_M01073	0.234	Drought	TFBSs
SET_M01674	0.24	Drought	TFBSs
WOX_M06916	0.262	Drought	TFBSs
TBP_M11388	1	Drought	TFBSs
GAGGAGA	-0.962	Drought	TFBSs_pCREs	SBP	0.505
CCCCTC	-0.945	Drought	TFBSs_pCREs	TCP	0.53
GGCGGA	-0.91	Drought	TFBSs_pCREs	AP2	0.583
CTCCGC	-0.823	Drought	TFBSs_pCREs	AP2	0.702
CCGCCGC	-0.644	Drought	TFBSs_pCREs	AP2	0.837
CGATCA	0.41	Drought	TFBSs_pCREs	GATA	0.636
ATATATA	0.428	Drought	TFBSs_pCREs	TBP	0.791
ATAAATA	0.461	Drought	TFBSs_pCREs	TBP	0.822
TBP_M11388	0.469	Drought	TFBSs_pCREs
ATTTATA	0.486	Drought	TFBSs_pCREs	TBP	0.85
CTATAA	0.499	Drought	TFBSs_pCREs	HSF	0.721
ATTTATAG	0.503	Drought	TFBSs_pCREs	TBP	0.756
CTAGCTA	0.511	Drought	TFBSs_pCREs	MYB_SANT	0.519
ATCGAT	0.52	Drought	TFBSs_pCREs	GATA	0.477
GATCGA	0.555	Drought	TFBSs_pCREs	GATA	0.651
GCTAGC	0.56	Drought	TFBSs_pCREs	BZIP	0.401
TATATA	0.572	Drought	TFBSs_pCREs	TBP	0.67
ATATAT	0.575	Drought	TFBSs_pCREs	TBP	0.712
AATTAAT	0.586	Drought	TFBSs_pCREs	AT_HOOK	0.761
CTTGCA	0.623	Drought	TFBSs_pCREs	BHLH	0.536
AGCTAGC	0.667	Drought	TFBSs_pCREs	BZIP	0.492
CTATAAA	0.693	Drought	TFBSs_pCREs	TBP	0.677
TATAAATA	0.734	Drought	TFBSs_pCREs	TBP	0.937
AGCTAG	0.74	Drought	TFBSs_pCREs	MYB_SANT	0.553
TAATTAA	0.746	Drought	TFBSs_pCREs	HOMEODOMAIN	0.636
TAGCTA	0.806	Drought	TFBSs_pCREs	MYB_SANT	0.583
ATTAAT	0.809	Drought	TFBSs_pCREs	AT_HOOK	0.636
CATGCA	0.855	Drought	TFBSs_pCREs	NAC_NAM	0.538
TATAAA	0.957	Drought	TFBSs_pCREs	TBP	0.729
AATTAA	1	Drought	TFBSs_pCREs	AT_HOOK	0.64
CC-5UTR	-0.496	Drought	(di)nucleotidecontent_TFBSs_pCREs
C-5UTR	-0.476	Drought	(di)nucleotidecontent_TFBSs_pCREs
GGCGGA	-0.408	Drought	(di)nucleotidecontent_TFBSs_pCREs	AP2	0.583
CCGCCG	-0.336	Drought	(di)nucleotidecontent_TFBSs_pCREs	AP2	0.72
CCCCTC	-0.326	Drought	(di)nucleotidecontent_TFBSs_pCREs	TCP	0.53
ATTAAT	0.237	Drought	(di)nucleotidecontent_TFBSs_pCREs	AT_HOOK	0.636
AGCTAG	0.255	Drought	(di)nucleotidecontent_TFBSs_pCREs	MYB_SANT	0.553
TATAAATA	0.267	Drought	(di)nucleotidecontent_TFBSs_pCREs	TBP	0.937
TAGCTA	0.269	Drought	(di)nucleotidecontent_TFBSs_pCREs	MYB_SANT	0.583
TA-CDS	0.275	Drought	(di)nucleotidecontent_TFBSs_pCREs
TATAAA	0.279	Drought	(di)nucleotidecontent_TFBSs_pCREs	TBP	0.729
CATGCA	0.285	Drought	(di)nucleotidecontent_TFBSs_pCREs	NAC_NAM	0.538
TG-Intron	0.286	Drought	(di)nucleotidecontent_TFBSs_pCREs
TAATTAA	0.287	Drought	(di)nucleotidecontent_TFBSs_pCREs	HOMEODOMAIN	0.636
AATTAA	0.304	Drought	(di)nucleotidecontent_TFBSs_pCREs	AT_HOOK	0.64
CT-Intron	0.304	Drought	(di)nucleotidecontent_TFBSs_pCREs
GG-CDS	0.321	Drought	(di)nucleotidecontent_TFBSs_pCREs
AA-Intron	0.379	Drought	(di)nucleotidecontent_TFBSs_pCREs
A-Intron	0.385	Drought	(di)nucleotidecontent_TFBSs_pCREs
G-CDS	0.463	Drought	(di)nucleotidecontent_TFBSs_pCREs
AA-CDS	0.503	Drought	(di)nucleotidecontent_TFBSs_pCREs
T-CDS	0.506	Drought	(di)nucleotidecontent_TFBSs_pCREs
C-CDS	0.625	Drought	(di)nucleotidecontent_TFBSs_pCREs
AG-CDS	0.633	Drought	(di)nucleotidecontent_TFBSs_pCREs
A-CDS	0.66	Drought	(di)nucleotidecontent_TFBSs_pCREs
GC-CDS	0.69	Drought	(di)nucleotidecontent_TFBSs_pCREs
TT-CDS	0.944	Drought	(di)nucleotidecontent_TFBSs_pCREs
AC-CDS	0.991	Drought	(di)nucleotidecontent_TFBSs_pCREs
AT-CDS	0.992	Drought	(di)nucleotidecontent_TFBSs_pCREs
CG-CDS	1	Drought	(di)nucleotidecontent_TFBSs_pCREs
GGCCCA	-1	Heat	pCREs	TCP	0.742
CTCCCC	-0.468	Heat	pCREs	TCP	0.436
CCCAAA	-0.422	Heat	pCREs	MADS_BOX	0.443
ATGGGCC	-0.377	Heat	pCREs	TCP	0.716
ACCCTA	-0.346	Heat	pCREs	MYB_SANT	0.658
CGATCA	0.243	Heat	pCREs	GATA	0.636
AGGTTC	0.254	Heat	pCREs	EIN3	0.651
TATATAA	0.257	Heat	pCREs	TBP	0.723
CCAGCA	0.258	Heat	pCREs	AP2	0.556
CTTCGA	0.261	Heat	pCREs	HSF	0.555
ATGGCG	0.276	Heat	pCREs	E2F	0.556
ATATAG	0.284	Heat	pCREs	TBP	0.605
TCTGGAA	0.296	Heat	pCREs	HSF	0.736
CTCGAA	0.304	Heat	pCREs	HSF	0.79
CGTGGC	0.317	Heat	pCREs	BHLH	0.704
CTTCTAGA	0.319	Heat	pCREs	HSF	0.725
AACCTTC	0.33	Heat	pCREs	HSF	0.596
CGCCAC	0.333	Heat	pCREs	AP2	0.702
CGCCACG	0.346	Heat	pCREs	BHLH	0.645
TTCTAGAA	0.367	Heat	pCREs	HSF	0.725
CTATAA	0.46	Heat	pCREs	HSF	0.721
CTATATA	0.464	Heat	pCREs	TBP	0.586
CTAGAAG	0.473	Heat	pCREs	HSF	0.828
ATTTATAG	0.495	Heat	pCREs	TBP	0.756
TCTAGA	0.508	Heat	pCREs	HSF	0.686
TATAAA	0.521	Heat	pCREs	TBP	0.729
CTATAAA	0.583	Heat	pCREs	TBP	0.677
TATATA	0.617	Heat	pCREs	TBP	0.67
ATTTATA	0.63	Heat	pCREs	TBP	0.85
TCTAGAA	0.652	Heat	pCREs	HSF	0.828
GATA_M06892	-0.672	Heat	TFBSs
MYB_related_M02366	-0.659	Heat	TFBSs
MYB_related_M02326	-0.479	Heat	TFBSs
AP2_M02648	-0.412	Heat	TFBSs
MYB_related_M07033	-0.379	Heat	TFBSs
HSF_M06937	0.223	Heat	TFBSs
TBP_M09432	0.251	Heat	TFBSs
NAC_M07194	0.271	Heat	TFBSs
HSF_M06947	0.273	Heat	TFBSs
TALE_M02138	0.314	Heat	TFBSs
HSF_M06952	0.315	Heat	TFBSs
HSF_M06946	0.33	Heat	TFBSs
HSF_M06943	0.336	Heat	TFBSs
HSF_M03330	0.338	Heat	TFBSs
HSF_M06940	0.434	Heat	TFBSs
HSF_M06941	0.439	Heat	TFBSs
HSF_M06942	0.486	Heat	TFBSs
HSF_M06945	0.501	Heat	TFBSs
HSF_M06939	0.533	Heat	TFBSs
HSF_M06936	0.545	Heat	TFBSs
HSF_M05525	0.547	Heat	TFBSs
HSF_M06950	0.598	Heat	TFBSs
HSF_M05509	0.631	Heat	TFBSs
HSF_M03329	0.65	Heat	TFBSs
HSF_M05523	0.656	Heat	TFBSs
HSF_M03325	0.672	Heat	TFBSs
HSF_M06944	0.688	Heat	TFBSs
HSF_M06948	0.733	Heat	TFBSs
HSF_M06951	0.736	Heat	TFBSs
TBP_M11388	1	Heat	TFBSs
GGCCCA	-1	Heat	TFBSs_pCREs	TCP	0.742
CTCCCC	-0.492	Heat	TFBSs_pCREs	TCP	0.436
ACCCTA	-0.334	Heat	TFBSs_pCREs	MYB_SANT	0.658
GAAAAA	-0.328	Heat	TFBSs_pCREs	DOF	0.664
CCTCCGC	-0.317	Heat	TFBSs_pCREs	AP2	0.647
ATATAG	0.311	Heat	TFBSs_pCREs	TBP	0.605
HSF_M06940	0.318	Heat	TFBSs_pCREs
HSF_M06946	0.326	Heat	TFBSs_pCREs
HSF_M05509	0.365	Heat	TFBSs_pCREs
HSF_M06941	0.378	Heat	TFBSs_pCREs
CTATATA	0.397	Heat	TFBSs_pCREs	TBP	0.586
HSF_M06939	0.399	Heat	TFBSs_pCREs
HSF_M05525	0.404	Heat	TFBSs_pCREs
HSF_M03325	0.424	Heat	TFBSs_pCREs
HSF_M03329	0.445	Heat	TFBSs_pCREs
ATTTATAG	0.456	Heat	TFBSs_pCREs	TBP	0.756
HSF_M06945	0.462	Heat	TFBSs_pCREs
CTATAA	0.465	Heat	TFBSs_pCREs	HSF	0.721
HSF_M06942	0.483	Heat	TFBSs_pCREs
TATAAA	0.485	Heat	TFBSs_pCREs	TBP	0.729
TBP_M11388	0.486	Heat	TFBSs_pCREs
HSF_M05523	0.49	Heat	TFBSs_pCREs
HSF_M06936	0.505	Heat	TFBSs_pCREs
CTATAAA	0.539	Heat	TFBSs_pCREs	TBP	0.677
HSF_M06950	0.546	Heat	TFBSs_pCREs
HSF_M06944	0.595	Heat	TFBSs_pCREs
TATATA	0.608	Heat	TFBSs_pCREs	TBP	0.67
HSF_M06951	0.611	Heat	TFBSs_pCREs
HSF_M06948	0.624	Heat	TFBSs_pCREs
ATTTATA	0.628	Heat	TFBSs_pCREs	TBP	0.85
CG-Intron	-0.595	Heat	(di)nucleotidecontent_TFBSs_pCREs
GGCCCA	-0.273	Heat	(di)nucleotidecontent_TFBSs_pCREs	TCP	0.742
GG-Intron	-0.217	Heat	(di)nucleotidecontent_TFBSs_pCREs
CC-Intron	-0.184	Heat	(di)nucleotidecontent_TFBSs_pCREs
T-Intron	-0.153	Heat	(di)nucleotidecontent_TFBSs_pCREs
HSF_M06946	0.378	Heat	(di)nucleotidecontent_TFBSs_pCREs
HSF_M06945	0.379	Heat	(di)nucleotidecontent_TFBSs_pCREs
C-CDS	0.387	Heat	(di)nucleotidecontent_TFBSs_pCREs
HSF_M06941	0.388	Heat	(di)nucleotidecontent_TFBSs_pCREs
HSF_M06940	0.396	Heat	(di)nucleotidecontent_TFBSs_pCREs
TT-CDS	0.421	Heat	(di)nucleotidecontent_TFBSs_pCREs
HSF_M03325	0.445	Heat	(di)nucleotidecontent_TFBSs_pCREs
TG-CDS	0.462	Heat	(di)nucleotidecontent_TFBSs_pCREs
HSF_M05509	0.47	Heat	(di)nucleotidecontent_TFBSs_pCREs
HSF_M06939	0.481	Heat	(di)nucleotidecontent_TFBSs_pCREs
HSF_M03329	0.484	Heat	(di)nucleotidecontent_TFBSs_pCREs
HSF_M05523	0.558	Heat	(di)nucleotidecontent_TFBSs_pCREs
HSF_M06950	0.563	Heat	(di)nucleotidecontent_TFBSs_pCREs
HSF_M06936	0.573	Heat	(di)nucleotidecontent_TFBSs_pCREs
TA-CDS	0.588	Heat	(di)nucleotidecontent_TFBSs_pCREs
HSF_M06948	0.605	Heat	(di)nucleotidecontent_TFBSs_pCREs
AA-CDS	0.632	Heat	(di)nucleotidecontent_TFBSs_pCREs
T-CDS	0.654	Heat	(di)nucleotidecontent_TFBSs_pCREs
HSF_M06944	0.658	Heat	(di)nucleotidecontent_TFBSs_pCREs
HSF_M06942	0.663	Heat	(di)nucleotidecontent_TFBSs_pCREs
HSF_M06951	0.727	Heat	(di)nucleotidecontent_TFBSs_pCREs
G-CDS	0.885	Heat	(di)nucleotidecontent_TFBSs_pCREs
CG-CDS	0.888	Heat	(di)nucleotidecontent_TFBSs_pCREs
AT-CDS	0.926	Heat	(di)nucleotidecontent_TFBSs_pCREs
GC-CDS	1	Heat	(di)nucleotidecontent_TFBSs_pCREs
